# Supplementary material for: Checklist of ichthyoplankton of NORI-D polymetallic nodule exploration claim (eastern Clarion-Clipperton Zone) during winter 2021
Source: Biodivers Data J. 2025 Feb 18;13:e137744. doi: 10.3897/BDJ.13.e137744 (PMC11862899; doi:10.3897/BDJ.13.e137744)
Supplement: XML Treatment for Argentiniformes [file BDJ.13.e137744-treatment3.xml]

<!DOCTYPE tp:taxon-treatment
  PUBLIC "-//TaxonX//DTD Taxonomic Treatment Publishing DTD v0 20100105//EN" "tax-treatment-NSO.dtd">
<tp:taxon-treatment xmlns:tp="http://www.plazi.org/taxpub"><tp:treatment-meta><mixed-citation publication-type="journal"><person-group><name><surname>Bergman</surname><given-names>Leah A</given-names></name><name><surname>Montenegro</surname><given-names>Javier</given-names></name><name><surname>Seid</surname><given-names>Charlotte A</given-names></name><name><surname>Bachtel</surname><given-names>Tiffany S</given-names></name><name><surname>Mann</surname><given-names>Frazer</given-names></name><name><surname>Thuesen</surname><given-names>Erik V</given-names></name><name><surname>Lindsay</surname><given-names>Dhugal J</given-names></name><name><surname>Drazen</surname><given-names>Jeffrey C</given-names></name></person-group><article-title>Checklist of ichthyoplankton of NORI-D polymetallic nodule exploration claim (eastern Clarion-Clipperton Zone) during winter 2021</article-title><source>Biodivers Data J</source><day>18</day><month>02</month><year>2025</year><volume>13</volume><pub-id pub-id-type="doi">10.3897/BDJ.13.e137744</pub-id></mixed-citation></tp:treatment-meta><tp:nomenclature><tp:taxon-name>
              <object-id xmlns:xlink="http://www.w3.org/1999/xlink" content-type="arpha" xlink:type="simple">29F9A79E-6175-5B63-A8E5-23F0BA0526EE</object-id>
              <tp:taxon-name-part taxon-name-part-type="order">Argentiniformes</tp:taxon-name-part>
            </tp:taxon-name></tp:nomenclature><tp:treatment-sec sec-type="materials"><title>Materials</title><list list-type="alpha-lower" list-content="occurrences"><list-item><p><bold>Type status:</bold> <named-content xmlns:xlink="http://www.w3.org/1999/xlink" content-type="dwc:typeStatus" xlink:type="simple">Other material</named-content>. <bold>Occurrence:</bold> catalogNumber: <named-content xmlns:xlink="http://www.w3.org/1999/xlink" content-type="dwc:catalogNumber" xlink:type="simple">DL314</named-content>; recordedBy: <named-content xmlns:xlink="http://www.w3.org/1999/xlink" content-type="dwc:recordedBy" xlink:type="simple">Leah A. Bergman</named-content>; individualID: <named-content xmlns:xlink="http://www.w3.org/1999/xlink" content-type="dwc:individualID" xlink:type="simple">1</named-content>; lifeStage: <named-content xmlns:xlink="http://www.w3.org/1999/xlink" content-type="dwc:lifeStage" xlink:type="simple">preflexion</named-content>; otherCatalogNumbers: <named-content xmlns:xlink="http://www.w3.org/1999/xlink" content-type="dwc:otherCatalogNumbers" xlink:type="simple">PITA_11-2</named-content>; associatedSequences: <named-content xmlns:xlink="http://www.w3.org/1999/xlink" content-type="dwc:associatedSequences" xlink:type="simple">GenBank (12S): PQ351602</named-content>; occurrenceID: <named-content xmlns:xlink="http://www.w3.org/1999/xlink" content-type="dwc:occurrenceID" xlink:type="simple">CCZ_NORID_C5e_DL314</named-content>; <bold>Location:</bold> waterBody: <named-content xmlns:xlink="http://www.w3.org/1999/xlink" content-type="dwc:waterBody" xlink:type="simple">Pacific Ocean</named-content>; stateProvince: <named-content xmlns:xlink="http://www.w3.org/1999/xlink" content-type="dwc:stateProvince" xlink:type="simple">Clarion-Clipperton Zone</named-content>; locality: <named-content xmlns:xlink="http://www.w3.org/1999/xlink" content-type="dwc:locality" xlink:type="simple">The Metals Company Ltd exploration contract area (NORI-D)</named-content>; verbatimLocality: <named-content xmlns:xlink="http://www.w3.org/1999/xlink" content-type="dwc:verbatimLocality" xlink:type="simple">NORI-D, PRZ</named-content>; maximumDepthInMeters: <named-content xmlns:xlink="http://www.w3.org/1999/xlink" content-type="dwc:maximumDepthInMeters" xlink:type="simple">200</named-content>; locationRemarks: <named-content xmlns:xlink="http://www.w3.org/1999/xlink" content-type="dwc:locationRemarks" xlink:type="simple">Environmental Expedition C5e</named-content>; decimalLatitude: <named-content xmlns:xlink="http://www.w3.org/1999/xlink" content-type="dwc:decimalLatitude" xlink:type="simple">10.91555</named-content>; decimalLongitude: <named-content xmlns:xlink="http://www.w3.org/1999/xlink" content-type="dwc:decimalLongitude" xlink:type="simple">-116.2783</named-content>; geodeticDatum: <named-content xmlns:xlink="http://www.w3.org/1999/xlink" content-type="dwc:geodeticDatum" xlink:type="simple">WGS84</named-content>; <bold>Identification:</bold> identifiedBy: <named-content xmlns:xlink="http://www.w3.org/1999/xlink" content-type="dwc:identifiedBy" xlink:type="simple">Leah A. Bergman, Bruce C. Mundy, Javier Montenegro</named-content>; <bold>Event:</bold> samplingProtocol: <named-content xmlns:xlink="http://www.w3.org/1999/xlink" content-type="dwc:samplingProtocol" xlink:type="simple">PTN</named-content>; eventDate: <named-content xmlns:xlink="http://www.w3.org/1999/xlink" content-type="dwc:eventDate" xlink:type="simple">16/12/2021</named-content>; eventTime: <named-content xmlns:xlink="http://www.w3.org/1999/xlink" content-type="dwc:eventTime" xlink:type="simple">11:43–12:08Z</named-content>; fieldNumber: <named-content xmlns:xlink="http://www.w3.org/1999/xlink" content-type="dwc:fieldNumber" xlink:type="simple">PTN_012</named-content></p></list-item></list></tp:treatment-sec><tp:treatment-sec sec-type="Notes"><title>Notes</title><p>Fig. <xref ref-type="fig" rid="F11693473">3</xref></p><p>The closest 12S sequence match was 95.02% with <italic><tp:taxon-name><tp:taxon-name-part taxon-name-part-type="genus" reg="Lipolagus">Lipolagus</tp:taxon-name-part><tp:taxon-name-part taxon-name-part-type="species" reg="ochotensis">ochotensis</tp:taxon-name-part></tp:taxon-name></italic> (Schmidt 1938) family <tp:taxon-name><tp:taxon-name-part taxon-name-part-type="family">Bathylagidae</tp:taxon-name-part></tp:taxon-name> (NC_004591.1). However, &lt; 99% identity match is typically considered too broad for species-level identification (<xref ref-type="bibr" rid="B12000093">Milan et al. 2020</xref>, <xref ref-type="bibr" rid="B12019641">Kumar et al. 2022</xref>). Therefore, conservative identification to order <tp:taxon-name><tp:taxon-name-part taxon-name-part-type="order">Argentiniformes</tp:taxon-name-part></tp:taxon-name> using morphology follows Bruce C. Mundy (July 2024, personal communication)</p></tp:treatment-sec><tp:treatment-sec><!--Section generated to contain objects referenced in tp:taxon-treatment.--><fig-group id="F11693473" position="float" orientation="portrait"><caption><p>DL314 captured with PTN during PTN_012. Top: whole body. Bottom: right side of the head of the same specimen.</p></caption><fig id="F11693478" position="float" orientation="portrait"><object-id xmlns:xlink="http://www.w3.org/1999/xlink" content-type="arpha" xlink:type="simple">79EFDFB8-5D08-54F3-B625-756E0A179E3B</object-id><object-id xmlns:xlink="http://www.w3.org/1999/xlink" content-type="doi" xlink:type="simple">10.3897/BDJ.13.e137744.figure3a</object-id><label>Figure 3a.</label><graphic xmlns:xlink="http://www.w3.org/1999/xlink" xlink:href="bdj-13-e137744-g003_a.jpg" xlink:type="simple" position="float" orientation="portrait" id="oo_1061097.jpg"><uri content-type="original_file" xlink:type="simple">https://binary.pensoft.net/fig/1061097</uri></graphic></fig><fig id="F11693479" position="float" orientation="portrait"><object-id xmlns:xlink="http://www.w3.org/1999/xlink" content-type="arpha" xlink:type="simple">D6CBE11A-5393-5E75-ACBD-985BCE5AFA4A</object-id><object-id xmlns:xlink="http://www.w3.org/1999/xlink" content-type="doi" xlink:type="simple">10.3897/BDJ.13.e137744.figure3b</object-id><label>Figure 3b.</label><graphic xmlns:xlink="http://www.w3.org/1999/xlink" xlink:href="bdj-13-e137744-g003_b.jpg" xlink:type="simple" position="float" orientation="portrait" id="oo_1061098.jpg"><uri content-type="original_file" xlink:type="simple">https://binary.pensoft.net/fig/1061098</uri></graphic></fig></fig-group></tp:treatment-sec><ref-list><ref id="B12000093"><element-citation xmlns:xlink="http://www.w3.org/1999/xlink" publication-type="article" xlink:type="simple"><person-group person-group-type="author"><name name-style="western"><surname>Milan</surname><given-names>David T.</given-names></name><name name-style="western"><surname>Mendes</surname><given-names>Izabela S.</given-names></name><name name-style="western"><surname>Damasceno</surname><given-names>Júnio S.</given-names></name><name name-style="western"><surname>Teixeira</surname><given-names>Daniel F.</given-names></name><name name-style="western"><surname>Sales</surname><given-names>Naiara G.</given-names></name><name name-style="western"><surname>Carvalho</surname><given-names>Daniel C.</given-names></name></person-group><year>2020</year><article-title>New 12S metabarcoding primers for enhanced neotropical freshwater fish biodiversity assessment</article-title><source>Scientific Reports</source><volume>10</volume><issue>1</issue><fpage>17966</fpage><pub-id pub-id-type="doi">10.1038/s41598-020-74902-3</pub-id></element-citation></ref><ref id="B12019641"><element-citation xmlns:xlink="http://www.w3.org/1999/xlink" publication-type="article" xlink:type="simple"><person-group person-group-type="author"><name name-style="western"><surname>Kumar</surname><given-names>Girish</given-names></name><name name-style="western"><surname>Reaume</surname><given-names>Ashley M.</given-names></name><name name-style="western"><surname>Farrell</surname><given-names>Emily</given-names></name><name name-style="western"><surname>Gaither</surname><given-names>Michelle R.</given-names></name></person-group><year>2022</year><article-title>Comparing eDNA metabarcoding primers for assessing fish communities in a biodiverse estuary</article-title><source>PLOS ONE</source><volume>17</volume><issue>6</issue><fpage>e0266720.</fpage><pub-id pub-id-type="doi">10.1371/journal.pone.0266720</pub-id></element-citation></ref></ref-list></tp:taxon-treatment>
