# Supplementary material for: Checklist of ichthyoplankton of NORI-D polymetallic nodule exploration claim (eastern Clarion-Clipperton Zone) during winter 2021
Source: Biodivers Data J. 2025 Feb 18;13:e137744. doi: 10.3897/BDJ.13.e137744 (PMC11862899; doi:10.3897/BDJ.13.e137744)
Supplement: XML Treatment for Diogenichthys laternatus [file BDJ.13.e137744-treatment13.xml]

<!DOCTYPE tp:taxon-treatment
  PUBLIC "-//TaxonX//DTD Taxonomic Treatment Publishing DTD v0 20100105//EN" "tax-treatment-NSO.dtd">
<tp:taxon-treatment xmlns:tp="http://www.plazi.org/taxpub"><tp:treatment-meta><mixed-citation publication-type="journal"><person-group><name><surname>Bergman</surname><given-names>Leah A</given-names></name><name><surname>Montenegro</surname><given-names>Javier</given-names></name><name><surname>Seid</surname><given-names>Charlotte A</given-names></name><name><surname>Bachtel</surname><given-names>Tiffany S</given-names></name><name><surname>Mann</surname><given-names>Frazer</given-names></name><name><surname>Thuesen</surname><given-names>Erik V</given-names></name><name><surname>Lindsay</surname><given-names>Dhugal J</given-names></name><name><surname>Drazen</surname><given-names>Jeffrey C</given-names></name></person-group><article-title>Checklist of ichthyoplankton of NORI-D polymetallic nodule exploration claim (eastern Clarion-Clipperton Zone) during winter 2021</article-title><source>Biodivers Data J</source><day>18</day><month>02</month><year>2025</year><volume>13</volume><pub-id pub-id-type="doi">10.3897/BDJ.13.e137744</pub-id></mixed-citation></tp:treatment-meta><tp:nomenclature><tp:taxon-name>
              <object-id xmlns:xlink="http://www.w3.org/1999/xlink" content-type="arpha" xlink:type="simple">5F333C7B-E3BB-55E9-BC08-E0A84AF64338</object-id>
              <tp:taxon-name-part taxon-name-part-type="genus">Diogenichthys</tp:taxon-name-part>
              <tp:taxon-name-part taxon-name-part-type="species">laternatus</tp:taxon-name-part>
            </tp:taxon-name><tp:taxon-authority>(Garman, 1899)</tp:taxon-authority></tp:nomenclature><tp:treatment-sec sec-type="materials"><title>Materials</title><list list-type="alpha-lower" list-content="occurrences"><list-item><p><bold>Type status:</bold> <named-content xmlns:xlink="http://www.w3.org/1999/xlink" content-type="dwc:typeStatus" xlink:type="simple">Other material</named-content>. <bold>Occurrence:</bold> catalogNumber: <named-content xmlns:xlink="http://www.w3.org/1999/xlink" content-type="dwc:catalogNumber" xlink:type="simple">DL312</named-content>; recordedBy: <named-content xmlns:xlink="http://www.w3.org/1999/xlink" content-type="dwc:recordedBy" xlink:type="simple">Leah A. Bergman</named-content>; lifeStage: <named-content xmlns:xlink="http://www.w3.org/1999/xlink" content-type="dwc:lifeStage" xlink:type="simple">postflexion</named-content>; otherCatalogNumbers: <named-content xmlns:xlink="http://www.w3.org/1999/xlink" content-type="dwc:otherCatalogNumbers" xlink:type="simple">OY34-SS1</named-content>; occurrenceID: <named-content xmlns:xlink="http://www.w3.org/1999/xlink" content-type="dwc:occurrenceID" xlink:type="simple">CCZ_NORID_C5e_DL312</named-content>; <bold>Location:</bold> waterBody: <named-content xmlns:xlink="http://www.w3.org/1999/xlink" content-type="dwc:waterBody" xlink:type="simple">Pacific Ocean</named-content>; stateProvince: <named-content xmlns:xlink="http://www.w3.org/1999/xlink" content-type="dwc:stateProvince" xlink:type="simple">Clarion-Clipperton Zone</named-content>; locality: <named-content xmlns:xlink="http://www.w3.org/1999/xlink" content-type="dwc:locality" xlink:type="simple">The Metals Company Ltd exploration contract area (NORI-D)</named-content>; verbatimLocality: <named-content xmlns:xlink="http://www.w3.org/1999/xlink" content-type="dwc:verbatimLocality" xlink:type="simple">NORI-D, CTA</named-content>; minimumDepthInMeters: <named-content xmlns:xlink="http://www.w3.org/1999/xlink" content-type="dwc:minimumDepthInMeters" xlink:type="simple">75</named-content>; maximumDepthInMeters: <named-content xmlns:xlink="http://www.w3.org/1999/xlink" content-type="dwc:maximumDepthInMeters" xlink:type="simple">1500</named-content>; locationRemarks: <named-content xmlns:xlink="http://www.w3.org/1999/xlink" content-type="dwc:locationRemarks" xlink:type="simple">Environmental Expedition C5e</named-content>; decimalLatitude: <named-content xmlns:xlink="http://www.w3.org/1999/xlink" content-type="dwc:decimalLatitude" xlink:type="simple">10.37227</named-content>; decimalLongitude: <named-content xmlns:xlink="http://www.w3.org/1999/xlink" content-type="dwc:decimalLongitude" xlink:type="simple">-117.17892</named-content>; geodeticDatum: <named-content xmlns:xlink="http://www.w3.org/1999/xlink" content-type="dwc:geodeticDatum" xlink:type="simple">WGS84</named-content>; <bold>Identification:</bold> identifiedBy: <named-content xmlns:xlink="http://www.w3.org/1999/xlink" content-type="dwc:identifiedBy" xlink:type="simple">Leah A. Bergman, Bruce C. Mundy, Javier Montenegro</named-content>; <bold>Event:</bold> samplingProtocol: <named-content xmlns:xlink="http://www.w3.org/1999/xlink" content-type="dwc:samplingProtocol" xlink:type="simple">ROV <tp:taxon-name><tp:taxon-name-part taxon-name-part-type="genus" reg="Odysseus">Odysseus</tp:taxon-name-part></tp:taxon-name></named-content>; eventDate: <named-content xmlns:xlink="http://www.w3.org/1999/xlink" content-type="dwc:eventDate" xlink:type="simple">06/12/2021</named-content>; fieldNumber: <named-content xmlns:xlink="http://www.w3.org/1999/xlink" content-type="dwc:fieldNumber" xlink:type="simple">OY34</named-content></p></list-item></list></tp:treatment-sec><tp:treatment-sec sec-type="Notes"><title>Notes</title><p>Fig. <xref ref-type="fig" rid="F11693467">6</xref></p><p>This abundant mesopelagic species occurs in the central and eastern Pacific (<xref ref-type="bibr" rid="B12001107">Evseenko 2006</xref>, <xref ref-type="bibr" rid="B12000990">Fricke et al. 2024</xref>). Adults have been recorded from Clipperton Atoll (<xref ref-type="bibr" rid="B12000893">Fourriére et al. 2014</xref>) and it is dominant in the larval fish assemblages of the eastern tropical Pacific off Mexico, Ecuador, Peru and Chile (<xref ref-type="bibr" rid="B12001107">Evseenko 2006</xref>, <xref ref-type="bibr" rid="B11999880">León-Chávez et al. 2010</xref>). <italic><tp:taxon-name><tp:taxon-name-part taxon-name-part-type="genus" reg="Diogenichthys">D.</tp:taxon-name-part><tp:taxon-name-part taxon-name-part-type="species" reg="lanternatus">lanternatus</tp:taxon-name-part></tp:taxon-name></italic> larvae are characterised by elliptical eyes, moderately-sized head and a melanophore on trunk above pre-anal arch of gut (<xref ref-type="bibr" rid="B11994357">Moser 1996</xref>).</p></tp:treatment-sec><tp:treatment-sec><!--Section generated to contain objects referenced in tp:taxon-treatment.--><fig id="F11693467" position="float" orientation="portrait"><object-id xmlns:xlink="http://www.w3.org/1999/xlink" content-type="arpha" xlink:type="simple">13297977-95A9-5F30-BBC1-8BB9A839ED1C</object-id><object-id xmlns:xlink="http://www.w3.org/1999/xlink" content-type="doi" xlink:type="simple">10.3897/BDJ.13.e137744.figure6</object-id><label>Figure 6.</label><caption><p>DL312 captured with the ROV <italic><tp:taxon-name><tp:taxon-name-part taxon-name-part-type="genus" reg="Odysseus">Odysseus</tp:taxon-name-part></tp:taxon-name></italic> suction sampler during OY34.</p></caption><graphic xmlns:xlink="http://www.w3.org/1999/xlink" xlink:href="bdj-13-e137744-g006.jpg" position="float" id="oo_1061091.jpg" orientation="portrait" xlink:type="simple"><uri content-type="original_file" xlink:type="simple">https://binary.pensoft.net/fig/1061091</uri></graphic></fig></tp:treatment-sec><ref-list><ref id="B12001107"><element-citation xmlns:xlink="http://www.w3.org/1999/xlink" publication-type="article" xlink:type="simple"><person-group person-group-type="author"><name name-style="western"><surname>Evseenko</surname><given-names>S. A.</given-names></name></person-group><year>2006</year><article-title>On species composition and distribution of lanternfish larvae (<tp:taxon-name><tp:taxon-name-part taxon-name-part-type="family">Myctophidae</tp:taxon-name-part></tp:taxon-name>) in the eastern outh Pacific</article-title><source>Journal of Ichthyology</source><volume>46</volume><issue>Supplement 1</issue><fpage>S110</fpage><lpage>S115</lpage><pub-id pub-id-type="doi">10.1134/s0032945206100080</pub-id></element-citation></ref><ref id="B12000990"><element-citation xmlns:xlink="http://www.w3.org/1999/xlink" publication-type="website" xlink:type="simple"><person-group person-group-type="editor"><name name-style="western"><surname>Fricke</surname><given-names>Ron</given-names></name><name name-style="western"><surname>Eschmeyer</surname><given-names>William N.</given-names></name><name name-style="western"><surname>Van der Laan</surname><given-names>Richard</given-names></name></person-group><article-title>Eschmeyer's catalog of fishes: genera, species, references</article-title><uri xlink:type="simple">https://researcharchive.calacademy.org/research/ichthyology/catalog/fishcatmain.asp</uri><date-in-citation content-type="access-date">2024-08-20T00:36:32+00:00</date-in-citation></element-citation></ref><ref id="B12000893"><element-citation xmlns:xlink="http://www.w3.org/1999/xlink" publication-type="article" xlink:type="simple"><person-group person-group-type="author"><name name-style="western"><surname>Fourriére</surname><given-names>Manon</given-names></name><name name-style="western"><surname>Reyes-Bonilla</surname><given-names>Héctor</given-names></name><name name-style="western"><surname>Rodríguez-Zaragoza</surname><given-names>Fabián A.</given-names></name><name name-style="western"><surname>Crane</surname><given-names>Nicole</given-names></name></person-group><year>2014</year><article-title>Fishes of clipperton atoll, eastern Pacific: checklist, endemism, and analysis of completeness of the inventory</article-title><source>Pacific Science</source><volume>68</volume><issue>3</issue><fpage>375</fpage><lpage>395</lpage><pub-id pub-id-type="doi">10.2984/68.3.7</pub-id></element-citation></ref><ref id="B11999880"><element-citation xmlns:xlink="http://www.w3.org/1999/xlink" publication-type="article" xlink:type="simple"><person-group person-group-type="author"><name name-style="western"><surname>León-Chávez</surname><given-names>Cristina A.</given-names></name><name name-style="western"><surname>Sánchez-Velasco</surname><given-names>Laura</given-names></name><name name-style="western"><surname>Beier</surname><given-names>Emilio</given-names></name><name name-style="western"><surname>Lavín</surname><given-names>Miguel F.</given-names></name><name name-style="western"><surname>Godínez</surname><given-names>Victor M.</given-names></name><name name-style="western"><surname>Färber-Lorda</surname><given-names>Jaime</given-names></name></person-group><year>2010</year><article-title>Larval fish assemblages and circulation in the eastern tropical Pacific in autumn and winter</article-title><source>Journal of Plankton Research</source><volume>32</volume><issue>4</issue><fpage>397</fpage><lpage>410</lpage><pub-id pub-id-type="doi">10.1093/plankt/fbp138</pub-id></element-citation></ref><ref id="B11994357"><element-citation xmlns:xlink="http://www.w3.org/1999/xlink" publication-type="book" xlink:type="simple"><person-group person-group-type="editor"><name name-style="western"><surname>Moser</surname><given-names>H. G.</given-names></name></person-group><year>1996</year><source>The early stages of fishes in the California Current Region. California Cooperative Oceanic Fisheries Investigations Atlas no. 33</source><publisher-name>National Oceanographic and Atmospheric Administration</publisher-name><publisher-loc>La Jolla, CA</publisher-loc><size units="page">1505</size></element-citation></ref></ref-list></tp:taxon-treatment>
