# Supplementary material for: Checklist of ichthyoplankton of NORI-D polymetallic nodule exploration claim (eastern Clarion-Clipperton Zone) during winter 2021
Source: Biodivers Data J. 2025 Feb 18;13:e137744. doi: 10.3897/BDJ.13.e137744 (PMC11862899; doi:10.3897/BDJ.13.e137744)
Supplement: XML Treatment for Beloniformes [file BDJ.13.e137744-treatment14.xml]

<!DOCTYPE tp:taxon-treatment
  PUBLIC "-//TaxonX//DTD Taxonomic Treatment Publishing DTD v0 20100105//EN" "tax-treatment-NSO.dtd">
<tp:taxon-treatment xmlns:tp="http://www.plazi.org/taxpub"><tp:treatment-meta><mixed-citation publication-type="journal"><person-group><name><surname>Bergman</surname><given-names>Leah A</given-names></name><name><surname>Montenegro</surname><given-names>Javier</given-names></name><name><surname>Seid</surname><given-names>Charlotte A</given-names></name><name><surname>Bachtel</surname><given-names>Tiffany S</given-names></name><name><surname>Mann</surname><given-names>Frazer</given-names></name><name><surname>Thuesen</surname><given-names>Erik V</given-names></name><name><surname>Lindsay</surname><given-names>Dhugal J</given-names></name><name><surname>Drazen</surname><given-names>Jeffrey C</given-names></name></person-group><article-title>Checklist of ichthyoplankton of NORI-D polymetallic nodule exploration claim (eastern Clarion-Clipperton Zone) during winter 2021</article-title><source>Biodivers Data J</source><day>18</day><month>02</month><year>2025</year><volume>13</volume><pub-id pub-id-type="doi">10.3897/BDJ.13.e137744</pub-id></mixed-citation></tp:treatment-meta><tp:nomenclature><tp:taxon-name>
              <object-id xmlns:xlink="http://www.w3.org/1999/xlink" content-type="arpha" xlink:type="simple">0A3CCCEA-AEDC-5C90-AA04-B0750CAE4FAA</object-id>
              <tp:taxon-name-part taxon-name-part-type="order">Beloniformes</tp:taxon-name-part>
            </tp:taxon-name></tp:nomenclature></tp:taxon-treatment>
