# Supplementary material for: Checklist of ichthyoplankton of NORI-D polymetallic nodule exploration claim (eastern Clarion-Clipperton Zone) during winter 2021
Source: Biodivers Data J. 2025 Feb 18;13:e137744. doi: 10.3897/BDJ.13.e137744 (PMC11862899; doi:10.3897/BDJ.13.e137744)
Supplement: XML Treatment for Gempylus serpens [file BDJ.13.e137744-treatment23.xml]

<!DOCTYPE tp:taxon-treatment
  PUBLIC "-//TaxonX//DTD Taxonomic Treatment Publishing DTD v0 20100105//EN" "tax-treatment-NSO.dtd">
<tp:taxon-treatment xmlns:tp="http://www.plazi.org/taxpub"><tp:treatment-meta><mixed-citation publication-type="journal"><person-group><name><surname>Bergman</surname><given-names>Leah A</given-names></name><name><surname>Montenegro</surname><given-names>Javier</given-names></name><name><surname>Seid</surname><given-names>Charlotte A</given-names></name><name><surname>Bachtel</surname><given-names>Tiffany S</given-names></name><name><surname>Mann</surname><given-names>Frazer</given-names></name><name><surname>Thuesen</surname><given-names>Erik V</given-names></name><name><surname>Lindsay</surname><given-names>Dhugal J</given-names></name><name><surname>Drazen</surname><given-names>Jeffrey C</given-names></name></person-group><article-title>Checklist of ichthyoplankton of NORI-D polymetallic nodule exploration claim (eastern Clarion-Clipperton Zone) during winter 2021</article-title><source>Biodivers Data J</source><day>18</day><month>02</month><year>2025</year><volume>13</volume><pub-id pub-id-type="doi">10.3897/BDJ.13.e137744</pub-id></mixed-citation></tp:treatment-meta><tp:nomenclature><tp:taxon-name>
              <object-id xmlns:xlink="http://www.w3.org/1999/xlink" content-type="arpha" xlink:type="simple">0F680948-B169-56B5-ABBE-434BEBC318FF</object-id>
              <tp:taxon-name-part taxon-name-part-type="genus">Gempylus</tp:taxon-name-part>
              <tp:taxon-name-part taxon-name-part-type="species">serpens</tp:taxon-name-part>
            </tp:taxon-name><tp:taxon-authority>Cuvier, 1829</tp:taxon-authority></tp:nomenclature><tp:treatment-sec sec-type="materials"><title>Materials</title><list list-type="alpha-lower" list-content="occurrences"><list-item><p><bold>Type status:</bold> <named-content xmlns:xlink="http://www.w3.org/1999/xlink" content-type="dwc:typeStatus" xlink:type="simple">Other material</named-content>. <bold>Occurrence:</bold> catalogNumber: <named-content xmlns:xlink="http://www.w3.org/1999/xlink" content-type="dwc:catalogNumber" xlink:type="simple">DL316</named-content>; recordedBy: <named-content xmlns:xlink="http://www.w3.org/1999/xlink" content-type="dwc:recordedBy" xlink:type="simple">Leah A. Bergman</named-content>; lifeStage: <named-content xmlns:xlink="http://www.w3.org/1999/xlink" content-type="dwc:lifeStage" xlink:type="simple">preflexion</named-content>; otherCatalogNumbers: <named-content xmlns:xlink="http://www.w3.org/1999/xlink" content-type="dwc:otherCatalogNumbers" xlink:type="simple">PITA_13-4</named-content>; associatedSequences: <named-content xmlns:xlink="http://www.w3.org/1999/xlink" content-type="dwc:associatedSequences" xlink:type="simple">GenBank (CO1): PQ351601</named-content>; occurrenceID: <named-content xmlns:xlink="http://www.w3.org/1999/xlink" content-type="dwc:occurrenceID" xlink:type="simple">CCZ_NORID_C5e_DL316</named-content>; <bold>Location:</bold> waterBody: <named-content xmlns:xlink="http://www.w3.org/1999/xlink" content-type="dwc:waterBody" xlink:type="simple">Pacific Ocean</named-content>; stateProvince: <named-content xmlns:xlink="http://www.w3.org/1999/xlink" content-type="dwc:stateProvince" xlink:type="simple">Clarion-Clipperton Zone</named-content>; locality: <named-content xmlns:xlink="http://www.w3.org/1999/xlink" content-type="dwc:locality" xlink:type="simple">The Metals Company Ltd exploration contract area (NORI-D)</named-content>; verbatimLocality: <named-content xmlns:xlink="http://www.w3.org/1999/xlink" content-type="dwc:verbatimLocality" xlink:type="simple">NORI-D, PRZ</named-content>; maximumDepthInMeters: <named-content xmlns:xlink="http://www.w3.org/1999/xlink" content-type="dwc:maximumDepthInMeters" xlink:type="simple">200</named-content>; locationRemarks: <named-content xmlns:xlink="http://www.w3.org/1999/xlink" content-type="dwc:locationRemarks" xlink:type="simple">Environmental Expedition C5e</named-content>; decimalLatitude: <named-content xmlns:xlink="http://www.w3.org/1999/xlink" content-type="dwc:decimalLatitude" xlink:type="simple">10.90199</named-content>; decimalLongitude: <named-content xmlns:xlink="http://www.w3.org/1999/xlink" content-type="dwc:decimalLongitude" xlink:type="simple">-116.28403</named-content>; geodeticDatum: <named-content xmlns:xlink="http://www.w3.org/1999/xlink" content-type="dwc:geodeticDatum" xlink:type="simple">WGS84</named-content>; <bold>Identification:</bold> identificationID: <named-content xmlns:xlink="http://www.w3.org/1999/xlink" content-type="dwc:identificationID" xlink:type="simple">Leah A. Bergman, Bruce C. Mundy</named-content>; <bold>Event:</bold> samplingProtocol: <named-content xmlns:xlink="http://www.w3.org/1999/xlink" content-type="dwc:samplingProtocol" xlink:type="simple">PTN</named-content>; eventDate: <named-content xmlns:xlink="http://www.w3.org/1999/xlink" content-type="dwc:eventDate" xlink:type="simple">16/12/2021</named-content>; eventTime: <named-content xmlns:xlink="http://www.w3.org/1999/xlink" content-type="dwc:eventTime" xlink:type="simple">04:43–05:10Z</named-content>; fieldNumber: <named-content xmlns:xlink="http://www.w3.org/1999/xlink" content-type="dwc:fieldNumber" xlink:type="simple">PTN_014</named-content></p></list-item></list></tp:treatment-sec><tp:treatment-sec sec-type="Notes"><title>Notes</title><p>Fig. <xref ref-type="fig" rid="F11693469">9</xref></p><p>This mesopelagic predatory species is widespread in tropical oceans (<xref ref-type="bibr" rid="B12001221">Choy et al. 2013</xref>, <xref ref-type="bibr" rid="B12001189">Mthethwa et al. 2023</xref>, <xref ref-type="bibr" rid="B12000990">Fricke et al. 2024</xref>). Its larvae are commonly captured nearshore in the Hawaiian Archipelago (Miller et al. 1979). Adults have been recorded from Clipperton Atoll (<xref ref-type="bibr" rid="B12000893">Fourriére et al. 2014</xref>). Based on COI sequences, eggs and larvae have been recorded from the Ninety East Ridge of the eastern Indian Ocean (<xref ref-type="bibr" rid="B12000057">Zhang et al. 2021</xref>) and larvae have been recorded from Hawaiian waters (<xref ref-type="bibr" rid="B12000071">Xing et al. 2022</xref>). G. <tp:taxon-name><tp:taxon-name-part taxon-name-part-type="genus" reg="Gempylus"/><tp:taxon-name-part taxon-name-part-type="species" reg="serpens">serpens</tp:taxon-name-part></tp:taxon-name> larvae are characterised by strong pre-opercular spines, well-developed dorsal and pelvic fin ray spines, with pigmentation on the brain, dorsal surface of the gut, the mid-body and along the body margin under the first dorsal fin (<xref ref-type="bibr" rid="B11994357">Moser 1996</xref>).</p></tp:treatment-sec><tp:treatment-sec><!--Section generated to contain objects referenced in tp:taxon-treatment.--><fig id="F11693469" position="float" orientation="portrait"><object-id xmlns:xlink="http://www.w3.org/1999/xlink" content-type="arpha" xlink:type="simple">610E1F76-17C4-5F64-8434-A0E084449B7C</object-id><object-id xmlns:xlink="http://www.w3.org/1999/xlink" content-type="doi" xlink:type="simple">10.3897/BDJ.13.e137744.figure9</object-id><label>Figure 9.</label><caption><p>DL316 captured with PTN during PTN_014.</p></caption><graphic xmlns:xlink="http://www.w3.org/1999/xlink" xlink:href="bdj-13-e137744-g009.jpg" position="float" id="oo_1061092.jpg" orientation="portrait" xlink:type="simple"><uri content-type="original_file" xlink:type="simple">https://binary.pensoft.net/fig/1061092</uri></graphic></fig></tp:treatment-sec><ref-list><ref id="B12001221"><element-citation xmlns:xlink="http://www.w3.org/1999/xlink" publication-type="article" xlink:type="simple"><person-group person-group-type="author"><name name-style="western"><surname>Choy</surname><given-names>C. Anela</given-names></name><name name-style="western"><surname>Portner</surname><given-names>Elan</given-names></name><name name-style="western"><surname>Iwane</surname><given-names>Mia</given-names></name><name name-style="western"><surname>Drazen</surname><given-names>Jeffrey C.</given-names></name></person-group><year>2013</year><article-title>Diets of five important predatory mesopelagic fishes of the central North Pacific</article-title><source>Marine Ecology Progress Series</source><volume>492</volume><fpage>169</fpage><lpage>184</lpage><pub-id pub-id-type="doi">10.3354/meps10518</pub-id></element-citation></ref><ref id="B12001189"><element-citation xmlns:xlink="http://www.w3.org/1999/xlink" publication-type="article" xlink:type="simple"><person-group person-group-type="author"><name name-style="western"><surname>Mthethwa</surname><given-names>Siphesihle</given-names></name><name name-style="western"><surname>Bester‐van der Merwe</surname><given-names>Aletta E.</given-names></name><name name-style="western"><surname>Roodt‐Wilding</surname><given-names>Rouvay</given-names></name></person-group><year>2023</year><article-title>Addressing the complex phylogenetic relationship of the <tp:taxon-name><tp:taxon-name-part taxon-name-part-type="family">gempylidae</tp:taxon-name-part></tp:taxon-name> fishes using mitogenome data</article-title><source>Ecology and Evolution</source><volume>13</volume><issue>6</issue><fpage>e10217</fpage><pub-id pub-id-type="doi">10.1002/ece3.10217</pub-id></element-citation></ref><ref id="B12000990"><element-citation xmlns:xlink="http://www.w3.org/1999/xlink" publication-type="website" xlink:type="simple"><person-group person-group-type="editor"><name name-style="western"><surname>Fricke</surname><given-names>Ron</given-names></name><name name-style="western"><surname>Eschmeyer</surname><given-names>William N.</given-names></name><name name-style="western"><surname>Van der Laan</surname><given-names>Richard</given-names></name></person-group><article-title>Eschmeyer's catalog of fishes: genera, species, references</article-title><uri xlink:type="simple">https://researcharchive.calacademy.org/research/ichthyology/catalog/fishcatmain.asp</uri><date-in-citation content-type="access-date">2024-08-20T00:36:32+00:00</date-in-citation></element-citation></ref><ref id="B12000893"><element-citation xmlns:xlink="http://www.w3.org/1999/xlink" publication-type="article" xlink:type="simple"><person-group person-group-type="author"><name name-style="western"><surname>Fourriére</surname><given-names>Manon</given-names></name><name name-style="western"><surname>Reyes-Bonilla</surname><given-names>Héctor</given-names></name><name name-style="western"><surname>Rodríguez-Zaragoza</surname><given-names>Fabián A.</given-names></name><name name-style="western"><surname>Crane</surname><given-names>Nicole</given-names></name></person-group><year>2014</year><article-title>Fishes of clipperton atoll, eastern Pacific: checklist, endemism, and analysis of completeness of the inventory</article-title><source>Pacific Science</source><volume>68</volume><issue>3</issue><fpage>375</fpage><lpage>395</lpage><pub-id pub-id-type="doi">10.2984/68.3.7</pub-id></element-citation></ref><ref id="B12000057"><element-citation xmlns:xlink="http://www.w3.org/1999/xlink" publication-type="article" xlink:type="simple"><person-group person-group-type="author"><name name-style="western"><surname>Zhang</surname><given-names>Liyan</given-names></name><name name-style="western"><surname>Zhang</surname><given-names>Jing</given-names></name><name name-style="western"><surname>Liu</surname><given-names>Shigang</given-names></name><name name-style="western"><surname>Wang</surname><given-names>Rui</given-names></name><name name-style="western"><surname>Xiang</surname><given-names>Jiali</given-names></name><name name-style="western"><surname>Miao</surname><given-names>Xing</given-names></name><name name-style="western"><surname>Zhang</surname><given-names>Ran</given-names></name><name name-style="western"><surname>Song</surname><given-names>Puqing</given-names></name><name name-style="western"><surname>Lin</surname><given-names>Longshan</given-names></name></person-group><year>2021</year><article-title>Characteristics of ichthyoplankton communities and their relationship with environmental factors above the ninety east ridge, eastern Indian Ocean</article-title><source>Frontiers in Marine Science</source><volume>8</volume><fpage>764859</fpage><pub-id pub-id-type="doi">10.3389/fmars.2021.764859</pub-id></element-citation></ref><ref id="B12000071"><element-citation xmlns:xlink="http://www.w3.org/1999/xlink" publication-type="article" xlink:type="simple"><person-group person-group-type="author"><name name-style="western"><surname>Xing</surname><given-names>Bingpeng</given-names></name><name name-style="western"><surname>Wang</surname><given-names>Chunguang</given-names></name><name name-style="western"><surname>Wu</surname><given-names>Qiong</given-names></name><name name-style="western"><surname>Wang</surname><given-names>Yanguo</given-names></name><name name-style="western"><surname>Chen</surname><given-names>Xiaoyin</given-names></name><name name-style="western"><surname>Sun</surname><given-names>Rouxin</given-names></name><name name-style="western"><surname>Zhang</surname><given-names>Zhilan</given-names></name><name name-style="western"><surname>Xiang</surname><given-names>Peng</given-names></name></person-group><year>2022</year><article-title>Species identification of larval fish in Hawaiian waters using DNA barcoding</article-title><source>Frontiers in Marine Science</source><volume>9</volume><fpage>825395</fpage><pub-id pub-id-type="doi">10.3389/fmars.2022.825395</pub-id></element-citation></ref><ref id="B11994357"><element-citation xmlns:xlink="http://www.w3.org/1999/xlink" publication-type="book" xlink:type="simple"><person-group person-group-type="editor"><name name-style="western"><surname>Moser</surname><given-names>H. G.</given-names></name></person-group><year>1996</year><source>The early stages of fishes in the California Current Region. California Cooperative Oceanic Fisheries Investigations Atlas no. 33</source><publisher-name>National Oceanographic and Atmospheric Administration</publisher-name><publisher-loc>La Jolla, CA</publisher-loc><size units="page">1505</size></element-citation></ref></ref-list></tp:taxon-treatment>
